# Supplementary material for: Interleukin-10-Mediated Lymphopenia Caused by Acute Infection with Foot-and-Mouth Disease Virus in Mice
Source: Viruses. 2021 Nov 24;13(12):2358. doi: 10.3390/v13122358 (PMC8708299; doi:10.3390/v13122358)
Supplement: Supplementary file 1 [file viruses-13-02358-s001.zip]

Archive with 1 entries (1 files):
- viruses-1411797-supplementary.pdf
